# Supplementary material for: Dalbergia odorifera Trans-Nerolidol Protects Against Myocardial Ischemia via Downregulating Cytochrome- and Caspases-Signaling Pathways in Isoproterenol-Induced Rats
Source: Int J Mol Sci. 2025 Mar 3;26(5):2251. doi: 10.3390/ijms26052251 (PMC11900354; doi:10.3390/ijms26052251)
Supplement: Supplementary file 1 [file ijms-26-02251-s001.zip]

Archive with 1 entries (1 files):
- ijms-3509361-supplementary.xlsx
