# Supplementary material for: Dalbergia odorifera Trans-Nerolidol Protects Against Myocardial Ischemia via Downregulating Cytochrome- and Caspases-Signaling Pathways in Isoproterenol-Induced Rats
Source: Int J Mol Sci. 2025 Mar 3;26(5):2251. doi: 10.3390/ijms26052251 (PMC11900354; doi:10.3390/ijms26052251)
Supplement: Supplementary file 1 [file ijms-26-02251-s001.zip › ijms-3509361-supplementary.xlsx]

## Sheet: Sheet1
		Compound	Relative content
	1	Benzaldehyde	0.0436209
	2	Acetophenone	0.0546847
	3	Verbenol	0.0189586
	4	Salicylaldehyde	0.15361
	5	β-Santalol	0.175206
	6	β-Bisabolene	0.0889313
	7	1-Methyl-4-(6-methylhept-5-en-2-yl)cyclohexa-1,3-diene	0.0430476
	8	α-Farnesene	0.0129182
	9	Cis-β-Santalol	0.12004
	10	Cedren-13-ol,8-	0.0430073
	11	α-Curcumene	0.144318
	12	Widdrol	0.0216431
	13	Cyclodeca[b]furan-2( 3H) -one,decahydro-6,10-dimethyl-3-methylene-	0.448632
	14	Trans-Z-α-Bisabolene epoxide	0.187165
	15	Geranyl isovalerate	0.0191326
	16	Geranyl acetone	0.658112
	17	Nerolidol oxide I	25.797
	18	Caryophyllene oxide	0.652996
	19	Epoxy-linalooloxide	1.33323
	20	Nerolidol oxide II	30.2411
	21	1-( 1-Butoxypropan-2-yloxy) propan-2-yl 2-methylbutanoate	0.876724
	22	Hotrienol	0.0901459
	23	Trans-nerolidol	29.7782
	24	Cinnamaldehyde, (E)-	0.127987
	25	Corymbolone	0.143382
	26	Formic acid, 3,7,11-trimethyl-1,6,10-dodecatrien-3-yl ester	0.028315
	27	Guaiol	0.0493375
	28	Bergamotol, Z-α-trans	0.0968974
	29	Epiglobulol	0.0805824
	30	α-Bisabolol	0.146801
	31	Nerolidol oxide Ⅲ	2.434
	32	Trifluoroacetyl-lavandulol	0.0448713
	33	Nerolidol oxide Ⅳ	1.65582
	34	Farnesol isomer Ⅰ	0.0974773
	35	Farnesol isomer Ⅱ	0.306054
	36	Aromadendrene oxide-(2)	0.0373157
	37	α-Farnesene	0.534964

## Sheet: Sheet2
		化合物	相对含量
	1	Trans-nerolidol	29.7782
	2	Nerolidol oxide I	25.797
	3	Nerolidol oxide II	30.2411
	4	Nerolidol oxide Ⅲ	2.434
	5	Nerolidol oxide Ⅳ	1.65582	89.9062
	6	other compounds	10.0938
	1	Benzaldehyde	0.0436209
	2	Acetophenone	0.0546847
	3	Verbenol	0.0189586
	4	Salicylaldehyde	0.15361
	5	β-Santalol	0.175206
	6	β-Bisabolene	0.0889313
	7	1-Methyl-4-(6-methylhept-5-en-2-yl)cyclohexa-1,3-diene	0.0430476
	8	α-Farnesene	0.0129182
	9	Cis-β-Santalol	0.12004
	10	Cedren-13-ol,8-	0.0430073
	11	α-Curcumene	0.144318
	12	Widdrol	0.0216431
	13	Cyclodeca[b]furan-2( 3H) -one,decahydro-6,10-dimethyl-3-methylene-	0.448632
	14	Trans-Z-α-Bisabolene epoxide	0.187165
	15	Geranyl isovalerate	0.0191326
	16	Geranyl acetone	0.658112
	17	Caryophyllene oxide	0.652996
	18	Epoxy-linalooloxide	1.33323
	19	1-( 1-Butoxypropan-2-yloxy) propan-2-yl 2-methylbutanoate	0.876724
	20	Hotrienol	0.0901459
	21	Cinnamaldehyde, (E)-	0.127987
	22	Corymbolone	0.143382
	23	Formic acid, 3,7,11-trimethyl-1,6,10-dodecatrien-3-yl ester	0.028315
	24	Guaiol	0.0493375
	25	Bergamotol, Z-α-trans	0.0968974
	26	Epiglobulol	0.0805824
	27	α-Bisabolol	0.146801
	28	Trifluoroacetyl-lavandulol	0.0448713
	29	Farnesol isomer Ⅰ	0.0974773
	30	Farnesol isomer Ⅱ	0.306054
	31	Aromadendrene oxide-(2)	0.0373157
	32	α-Farnesene	0.534964
